# Supplementary material for: Human Mesenchymal Stromal Cells Derived from Different Tissues Show Similar Profiles of c-ErbB Receptor Family Expression at the mRNA and Protein Levels
Source: Int J Mol Sci. 2025 Jul 25;26(15):7201. doi: 10.3390/ijms26157201 (PMC12347453; doi:10.3390/ijms26157201)
Supplement: Supplementary file 1 [file ijms-26-07201-s001.zip]

Archive with 3 entries (3 files):
- Figure S1.pdf
- Figure S2.pdf
- OriginalBlots.pdf
